# Supplementary material for: Genetics, Morphometrics and Health Characterization of Green Turtle Foraging Grounds in Mainland and Insular Chile
Source: Animals (Basel). 2022 Jun 7;12(12):1473. doi: 10.3390/ani12121473 (PMC9219523; doi:10.3390/ani12121473)
Supplement: Supplementary file 1 [file animals-12-01473-s001.zip]

Archive with 1 entries (1 files):
- animals-1718152-supplementary.pdf
